# Supplementary material for: Effect of drainage layers on water retention of potting media in containers
Source: PLoS One. 2025 Feb 25;20(2):e0318716. doi: 10.1371/journal.pone.0318716 (PMC11856292; doi:10.1371/journal.pone.0318716)
Supplement: S1 Data — (CSV) [file pone.0318716.s002.csv]

Drainage substrate	Drainage layer depth	Drainage layer type	Initial volume	Compacted volume	Dry mass	Saturated mass	Drained mass
Control	Control	Control	1290	1133	337	1212	766
Control	Control	Control	1290	1133	337	1205	581
Control	Control	Control	1290	1133	337	1203	714
Control	Control	Control	1290	1133	337	1206	614
Control	Control	Control	1290	1133	337	1206	682
Control	Control	Control	1290	1133	337	1199	580
Control	Control	Control	1290	1133	337	1197	615
Control	Control	Control	1290	1133	337	1201	585
Control	Control	Control	1290	1133	337	1205	597
Control	Control	Control	1290	1133	337	1207	673
Gravel	30mm	Gravel-30mm	1290	1106	517	1323	696
Gravel	30mm	Gravel-30mm	1290	1106	517	1324	720
Gravel	30mm	Gravel-30mm	1290	1106	517	1333	707
Gravel	30mm	Gravel-30mm	1290	1106	517	1339	713
Gravel	30mm	Gravel-30mm	1290	1106	517	1343	715
Gravel	30mm	Gravel-30mm	1290	1106	517	1337	704
Gravel	30mm	Gravel-30mm	1290	1106	517	1338	721
Gravel	30mm	Gravel-30mm	1290	1106	517	1348	711
Gravel	30mm	Gravel-30mm	1290	1106	517	1342	713
Gravel	30mm	Gravel-30mm	1290	1106	517	1341	709
Gravel	60mm	Gravel-60mm	1290	1165	737	1515	958
Gravel	60mm	Gravel-60mm	1290	1165	737	1497	951
Gravel	60mm	Gravel-60mm	1290	1165	737	1517	963
Gravel	60mm	Gravel-60mm	1290	1165	737	1514	956
Gravel	60mm	Gravel-60mm	1290	1165	737	1518	957
Gravel	60mm	Gravel-60mm	1290	1165	737	1515	952
Gravel	60mm	Gravel-60mm	1290	1165	737	1521	974
Gravel	60mm	Gravel-60mm	1290	1165	737	1515	972
Gravel	60mm	Gravel-60mm	1290	1165	737	1507	973
Gravel	60mm	Gravel-60mm	1290	1165	737	1521	957
Leca	30mm	Leca-30mm	1290	1106	377	1201	567
Leca	30mm	Leca-30mm	1290	1106	377	1196	570
Leca	30mm	Leca-30mm	1290	1106	377	1199	549
Leca	30mm	Leca-30mm	1290	1106	377	1221	576
Leca	30mm	Leca-30mm	1290	1106	377	1207	564
Leca	30mm	Leca-30mm	1290	1106	377	1206	548
Leca	30mm	Leca-30mm	1290	1106	377	1200	547
Leca	30mm	Leca-30mm	1290	1106	377	1211	555
Leca	30mm	Leca-30mm	1290	1106	377	1207	565
Leca	30mm	Leca-30mm	1290	1106	377	1205	564
Leca	60mm	Leca-60mm	1290	1165	387	1189	568
Leca	60mm	Leca-60mm	1290	1165	387	1171	569
Leca	60mm	Leca-60mm	1290	1165	387	1160	576
Leca	60mm	Leca-60mm	1290	1165	387	1180	559
Leca	60mm	Leca-60mm	1290	1165	387	1197	578
Leca	60mm	Leca-60mm	1290	1165	387	1189	575
Leca	60mm	Leca-60mm	1290	1165	387	1175	579
Leca	60mm	Leca-60mm	1290	1165	387	1175	568
Leca	60mm	Leca-60mm	1290	1165	387	1198	566
Leca	60mm	Leca-60mm	1290	1165	387	1190	573
Grit	30mm	Grit-30mm	1290	1106	367	1225	581
Grit	30mm	Grit-30mm	1290	1106	367	1214	578
Grit	30mm	Grit-30mm	1290	1106	367	1234	603
Grit	30mm	Grit-30mm	1290	1106	367	1214	588
Grit	30mm	Grit-30mm	1290	1106	367	1207	605
Grit	30mm	Grit-30mm	1290	1106	367	1224	605
Grit	30mm	Grit-30mm	1290	1106	367	1226	587
Grit	30mm	Grit-30mm	1290	1106	367	1224	591
Grit	30mm	Grit-30mm	1290	1106	367	1219	596
Grit	30mm	Grit-30mm	1290	1106	367	1222	603
Grit	60mm	Grit-60mm	1290	1165	377	1222	588
Grit	60mm	Grit-60mm	1290	1165	377	1220	591
Grit	60mm	Grit-60mm	1290	1165	377	1217	590
Grit	60mm	Grit-60mm	1290	1165	377	1208	580
Grit	60mm	Grit-60mm	1290	1165	377	1202	579
Grit	60mm	Grit-60mm	1290	1165	377	1214	589
Grit	60mm	Grit-60mm	1290	1165	377	1205	600
Grit	60mm	Grit-60mm	1290	1165	377	1209	596
Grit	60mm	Grit-60mm	1290	1165	377	1213	579
Grit	60mm	Grit-60mm	1290	1165	377	1221	577
Sand	30mm	Sand-30mm	1290	1106	497	1361	698
Sand	30mm	Sand-30mm	1290	1106	497	1371	700
Sand	30mm	Sand-30mm	1290	1106	497	1372	700
Sand	30mm	Sand-30mm	1290	1106	497	1360	696
Sand	30mm	Sand-30mm	1290	1106	497	1367	700
Sand	30mm	Sand-30mm	1290	1106	497	1356	701
Sand	30mm	Sand-30mm	1290	1106	497	1361	700
Sand	30mm	Sand-30mm	1290	1106	497	1362	702
Sand	30mm	Sand-30mm	1290	1106	497	1350	705
Sand	30mm	Sand-30mm	1290	1106	497	1348	706
Sand	60mm	Sand-60mm	1290	1165	727	1501	898
Sand	60mm	Sand-60mm	1290	1165	727	1489	898
Sand	60mm	Sand-60mm	1290	1165	727	1529	907
Sand	60mm	Sand-60mm	1290	1165	727	1510	914
Sand	60mm	Sand-60mm	1290	1165	727	1506	927
Sand	60mm	Sand-60mm	1290	1165	727	1499	917
Sand	60mm	Sand-60mm	1290	1165	727	1486	917
Sand	60mm	Sand-60mm	1290	1165	727	1519	928
Sand	60mm	Sand-60mm	1290	1165	727	1504	926
Sand	60mm	Sand-60mm	1290	1165	727	1509	948
