# Supplementary material for: Effect of drainage layers on water retention of potting media in containers
Source: PLoS One. 2025 Feb 25;20(2):e0318716. doi: 10.1371/journal.pone.0318716 (PMC11856292; doi:10.1371/journal.pone.0318716)
Supplement: S2 Data — (CSV) [file pone.0318716.s003.csv]

Drainage substrate	Drainage layer depth	Drainage layer type	Initial volume	Compacted volume	Dry mass	Saturated mass	Drained mass
Control	Control	Control	1290	1062	337	1193	672
Control	Control	Control	1290	1062	337	1176	694
Control	Control	Control	1290	1062	337	1189	686
Control	Control	Control	1290	1062	337	1189	691
Control	Control	Control	1290	1062	337	1194	959
Control	Control	Control	1290	1062	337	1231	691
Control	Control	Control	1290	1062	337	1208	690
Control	Control	Control	1290	1062	337	1211	684
Control	Control	Control	1290	1062	337	1208	717
Control	Control	Control	1290	1062	337	1215	695
Gravel	30mm	Gravel-30mm	1290	1049	532	1326	889
Gravel	30mm	Gravel-30mm	1290	1049	532	1333	885
Gravel	30mm	Gravel-30mm	1290	1049	532	1334	892
Gravel	30mm	Gravel-30mm	1290	1049	532	1334	874
Gravel	30mm	Gravel-30mm	1290	1049	532	1345	890
Gravel	30mm	Gravel-30mm	1290	1049	532	1340	909
Gravel	30mm	Gravel-30mm	1290	1049	532	1343	908
Gravel	30mm	Gravel-30mm	1290	1049	532	1338	896
Gravel	30mm	Gravel-30mm	1290	1049	532	1348	909
Gravel	30mm	Gravel-30mm	1290	1049	532	1341	880
Gravel	60mm	Gravel-60mm	1290	1060	762	1507	1049
Gravel	60mm	Gravel-60mm	1290	1060	762	1537	1021
Gravel	60mm	Gravel-60mm	1290	1060	762	1535	1024
Gravel	60mm	Gravel-60mm	1290	1060	762	1527	1048
Gravel	60mm	Gravel-60mm	1290	1060	762	1538	1029
Gravel	60mm	Gravel-60mm	1290	1060	762	1534	1030
Gravel	60mm	Gravel-60mm	1290	1060	762	1531	1035
Gravel	60mm	Gravel-60mm	1290	1060	762	1532	1016
Gravel	60mm	Gravel-60mm	1290	1060	762	1537	1035
Gravel	60mm	Gravel-60mm	1290	1060	762	1537	1036
Leca	30mm	Leca-30mm	1290	1049	337	1193	689
Leca	30mm	Leca-30mm	1290	1049	337	1191	700
Leca	30mm	Leca-30mm	1290	1049	337	1191	706
Leca	30mm	Leca-30mm	1290	1049	337	1172	694
Leca	30mm	Leca-30mm	1290	1049	337	1175	673
Leca	30mm	Leca-30mm	1290	1049	337	1176	701
Leca	30mm	Leca-30mm	1290	1049	337	1192	666
Leca	30mm	Leca-30mm	1290	1049	337	1176	658
Leca	30mm	Leca-30mm	1290	1049	337	1176	705
Leca	60mm	Leca-60mm	1290	1060	357	1150	671
Leca	60mm	Leca-60mm	1290	1060	357	1165	679
Leca	60mm	Leca-60mm	1290	1060	357	1145	663
Leca	60mm	Leca-60mm	1290	1060	357	1159	637
Leca	60mm	Leca-60mm	1290	1060	357	1165	659
Leca	60mm	Leca-60mm	1290	1060	357	1157	644
Leca	60mm	Leca-60mm	1290	1060	357	1160	643
Leca	60mm	Leca-60mm	1290	1060	357	1166	666
Leca	60mm	Leca-60mm	1290	1060	357	1145	659
Leca	60mm	Leca-60mm	1290	1060	357	1150	675
Grit	30mm	Grit-30mm	1290	1049	367	1217	751
Grit	30mm	Grit-30mm	1290	1049	367	1219	749
Grit	30mm	Grit-30mm	1290	1049	367	1209	747
Grit	30mm	Grit-30mm	1290	1049	367	1207	751
Grit	30mm	Grit-30mm	1290	1049	367	1223	756
Grit	30mm	Grit-30mm	1290	1049	367	1214	756
Grit	30mm	Grit-30mm	1290	1049	367	1219	756
Grit	30mm	Grit-30mm	1290	1049	367	1219	763
Grit	30mm	Grit-30mm	1290	1049	367	1201	754
Grit	30mm	Grit-30mm	1290	1049	367	1208	764
Grit	60mm	Grit-60mm	1290	1060	377	1210	694
Grit	60mm	Grit-60mm	1290	1060	377	1202	713
Grit	60mm	Grit-60mm	1290	1060	377	1216	703
Grit	60mm	Grit-60mm	1290	1060	377	1207	688
Grit	60mm	Grit-60mm	1290	1060	377	1207	668
Grit	60mm	Grit-60mm	1290	1060	377	1216	696
Grit	60mm	Grit-60mm	1290	1060	377	1225	694
Grit	60mm	Grit-60mm	1290	1060	377	1215	682
Grit	60mm	Grit-60mm	1290	1060	377	1193	704
Grit	60mm	Grit-60mm	1290	1060	377	1212	710
Sand	30mm	Sand-30mm	1290	1049	547	1379	832
Sand	30mm	Sand-30mm	1290	1049	547	1347	847
Sand	30mm	Sand-30mm	1290	1049	547	1368	841
Sand	30mm	Sand-30mm	1290	1049	547	1364	845
Sand	30mm	Sand-30mm	1290	1049	547	1380	824
Sand	30mm	Sand-30mm	1290	1049	547	1353	861
Sand	30mm	Sand-30mm	1290	1049	547	1370	836
Sand	30mm	Sand-30mm	1290	1049	547	1363	840
Sand	30mm	Sand-30mm	1290	1049	547	1354	858
Sand	30mm	Sand-30mm	1290	1049	547	1371	846
Sand	60mm	Sand-60mm	1290	1060	717	1495	1057
Sand	60mm	Sand-60mm	1290	1060	717	1529	971
Sand	60mm	Sand-60mm	1290	1060	717	1520	954
Sand	60mm	Sand-60mm	1290	1060	717	1529	1036
Sand	60mm	Sand-60mm	1290	1060	717	1517	1008
Sand	60mm	Sand-60mm	1290	1060	717	1507	1018
Sand	60mm	Sand-60mm	1290	1060	717	1497	1003
Sand	60mm	Sand-60mm	1290	1060	717	1488	1006
Sand	60mm	Sand-60mm	1290	1060	717	1543	1021
Sand	60mm	Sand-60mm	1290	1060	717	1508	1025
