# Supplementary material for: Effect of drainage layers on water retention of potting media in containers
Source: PLoS One. 2025 Feb 25;20(2):e0318716. doi: 10.1371/journal.pone.0318716 (PMC11856292; doi:10.1371/journal.pone.0318716)
Supplement: S3 Data — (CSV) [file pone.0318716.s004.csv]

Drainage substrate	Drainage layer depth	Drainage layer type	Initial volume	Compacted volume	Dry mass	Saturated mass	Drained mass
Control	Control	Control	1290	925	867	1535	1218
Control	Control	Control	1290	925	867	1532	1209
Control	Control	Control	1290	925	867	1519	1194
Control	Control	Control	1290	925	867	1527	1211
Control	Control	Control	1290	925	867	1534	1180
Control	Control	Control	1290	925	867	1528	1198
Control	Control	Control	1290	925	867	1538	1203
Control	Control	Control	1290	925	867	1535	1199
Control	Control	Control	1290	925	867	1529	1208
Control	Control	Control	1290	925	867	1537	1204
Gravel	30mm	Gravel-30mm	1290	883	957	1614	1291
Gravel	30mm	Gravel-30mm	1290	883	957	1604	1260
Gravel	30mm	Gravel-30mm	1290	883	957	1600	1318
Gravel	30mm	Gravel-30mm	1290	883	957	1592	1289
Gravel	30mm	Gravel-30mm	1290	883	957	1589	1286
Gravel	30mm	Gravel-30mm	1290	883	957	1599	1276
Gravel	30mm	Gravel-30mm	1290	883	957	1603	1262
Gravel	30mm	Gravel-30mm	1290	883	957	1591	1277
Gravel	30mm	Gravel-30mm	1290	883	957	1628	1281
Gravel	30mm	Gravel-30mm	1290	883	957	1599	1267
Gravel	60mm	Gravel-60mm	1290	977	1087	1725	1323
Gravel	60mm	Gravel-60mm	1290	977	1087	1719	1419
Gravel	60mm	Gravel-60mm	1290	977	1087	1726	1427
Gravel	60mm	Gravel-60mm	1290	977	1087	1724	1436
Gravel	60mm	Gravel-60mm	1290	977	1087	1722	1435
Gravel	60mm	Gravel-60mm	1290	977	1087	1741	1430
Gravel	60mm	Gravel-60mm	1290	977	1087	1723	1437
Gravel	60mm	Gravel-60mm	1290	977	1087	1721	1444
Gravel	60mm	Gravel-60mm	1290	977	1087	1706	1429
Gravel	60mm	Gravel-60mm	1290	977	1087	1738	1426
Leca	30mm	Leca-30mm	1290	883	747	1421	1077
Leca	30mm	Leca-30mm	1290	883	747	1405	1078
Leca	30mm	Leca-30mm	1290	883	747	1418	1097
Leca	30mm	Leca-30mm	1290	883	747	1405	1066
Leca	30mm	Leca-30mm	1290	883	747	1472	1111
Leca	30mm	Leca-30mm	1290	883	747	1418	1080
Leca	30mm	Leca-30mm	1290	883	747	1451	1125
Leca	30mm	Leca-30mm	1290	883	747	1464	1137
Leca	30mm	Leca-30mm	1290	883	747	1449	1138
Leca	30mm	Leca-30mm	1290	883	747	1478	1150
Leca	60mm	Leca-60mm	1290	977	707	1347	1133
Leca	60mm	Leca-60mm	1290	977	707	1358	1036
Leca	60mm	Leca-60mm	1290	977	707	1348	1024
Leca	60mm	Leca-60mm	1290	977	707	1384	1056
Leca	60mm	Leca-60mm	1290	977	707	1364	1058
Leca	60mm	Leca-60mm	1290	977	707	1355	1043
Leca	60mm	Leca-60mm	1290	977	707	1377	1060
Leca	60mm	Leca-60mm	1290	977	707	1389	1060
Leca	60mm	Leca-60mm	1290	977	707	1373	1075
Leca	60mm	Leca-60mm	1290	977	707	1397	1080
Grit	30mm	Grit-30mm	1290	883	757	1467	1082
Grit	30mm	Grit-30mm	1290	883	757	1436	1099
Grit	30mm	Grit-30mm	1290	883	757	1468	1066
Grit	30mm	Grit-30mm	1290	883	757	1463	1088
Grit	30mm	Grit-30mm	1290	883	757	1438	1077
Grit	30mm	Grit-30mm	1290	883	757	1467	1082
Grit	30mm	Grit-30mm	1290	883	757	1460	1091
Grit	30mm	Grit-30mm	1290	883	757	1461	1093
Grit	30mm	Grit-30mm	1290	883	757	1446	1082
Grit	30mm	Grit-30mm	1290	883	757	1461	1100
Grit	60mm	Grit-60mm	1290	977	717	1406	1093
Grit	60mm	Grit-60mm	1290	977	717	1408	1090
Grit	60mm	Grit-60mm	1290	977	717	1412	1099
Grit	60mm	Grit-60mm	1290	977	717	1416	1108
Grit	60mm	Grit-60mm	1290	977	717	1315	978
Grit	60mm	Grit-60mm	1290	977	717	1428	1111
Grit	60mm	Grit-60mm	1290	977	717	1409	1125
Grit	60mm	Grit-60mm	1290	977	717	1423	1124
Grit	60mm	Grit-60mm	1290	977	717	1421	1117
Grit	60mm	Grit-60mm	1290	977	717	1413	1136
Sand	30mm	Sand-30mm	1290	883	907	1564	1160
Sand	30mm	Sand-30mm	1290	883	907	1567	1203
Sand	30mm	Sand-30mm	1290	883	907	1563	1190
Sand	30mm	Sand-30mm	1290	883	907	1595	1226
Sand	30mm	Sand-30mm	1290	883	907	1567	1213
Sand	30mm	Sand-30mm	1290	883	907	1580	1222
Sand	30mm	Sand-30mm	1290	883	907	1568	1185
Sand	30mm	Sand-30mm	1290	883	907	1613	1222
Sand	30mm	Sand-30mm	1290	883	907	1610	1237
Sand	30mm	Sand-30mm	1290	883	907	1617	1224
Sand	60mm	Sand-60mm	1290	977	1077	1727	1402
Sand	60mm	Sand-60mm	1290	977	1077	1699	1375
Sand	60mm	Sand-60mm	1290	977	1077	1683	1316
Sand	60mm	Sand-60mm	1290	977	1077	1727	1407
Sand	60mm	Sand-60mm	1290	977	1077	1728	1405
Sand	60mm	Sand-60mm	1290	977	1077	1729	1348
Sand	60mm	Sand-60mm	1290	977	1077	1689	1387
Sand	60mm	Sand-60mm	1290	977	1077	1660	1385
Sand	60mm	Sand-60mm	1290	977	1077	1684	1378
Sand	60mm	Sand-60mm	1290	977	1077	1657	1370
