# Supplementary material for: Effect of drainage layers on water retention of potting media in containers
Source: PLoS One. 2025 Feb 25;20(2):e0318716. doi: 10.1371/journal.pone.0318716 (PMC11856292; doi:10.1371/journal.pone.0318716)
Supplement: S4 Data — (CSV) [file pone.0318716.s005.csv]

Substrate	Depth	Type	Volume	Dry mass	Saturated mass	Drained mass
Gravel	30mm	Gravel-30mm	140	207	298	238
Gravel	30mm	Gravel-30mm	140	207	283	233
Gravel	30mm	Gravel-30mm	140	207	293	229
Gravel	30mm	Gravel-30mm	140	207	291	235
Gravel	30mm	Gravel-30mm	140	207	290	238
Gravel	30mm	Gravel-30mm	140	207	298	232
Gravel	30mm	Gravel-30mm	140	207	303	232
Gravel	30mm	Gravel-30mm	140	207	302	240
Gravel	30mm	Gravel-30mm	140	207	280	230
Gravel	30mm	Gravel-30mm	140	207	286	234
Gravel	60mm	Gravel-60mm	320	477	645	522
Gravel	60mm	Gravel-60mm	320	477	647	515
Gravel	60mm	Gravel-60mm	320	477	640	514
Gravel	60mm	Gravel-60mm	320	477	641	506
Gravel	60mm	Gravel-60mm	320	477	641	507
Gravel	60mm	Gravel-60mm	320	477	636	515
Gravel	60mm	Gravel-60mm	320	477	654	521
Gravel	60mm	Gravel-60mm	320	477	630	508
Gravel	60mm	Gravel-60mm	320	477	645	516
Gravel	60mm	Gravel-60mm	320	477	630	508
Leca	30mm	Leca-30mm	140	47	130	82
Leca	30mm	Leca-30mm	140	47	133	85
Leca	30mm	Leca-30mm	140	47	133	93
Leca	30mm	Leca-30mm	140	47	133	85
Leca	30mm	Leca-30mm	140	47	153	84
Leca	30mm	Leca-30mm	140	47	131	85
Leca	30mm	Leca-30mm	140	47	134	86
Leca	30mm	Leca-30mm	140	47	139	84
Leca	30mm	Leca-30mm	140	47	133	86
Leca	30mm	Leca-30mm	140	47	131	83
Leca	60mm	Leca-60mm	320	107	309	145
Leca	60mm	Leca-60mm	320	107	312	156
Leca	60mm	Leca-60mm	320	107	301	155
Leca	60mm	Leca-60mm	320	107	295	155
Leca	60mm	Leca-60mm	320	107	291	152
Leca	60mm	Leca-60mm	320	107	284	156
Leca	60mm	Leca-60mm	320	107	307	156
Leca	60mm	Leca-60mm	320	107	296	157
Leca	60mm	Leca-60mm	320	107	313	153
Leca	60mm	Leca-60mm	320	107	289	155
Grit	30mm	Grit-30mm	140	52	164	118
Grit	30mm	Grit-30mm	140	52	150	124
Grit	30mm	Grit-30mm	140	52	156	125
Grit	30mm	Grit-30mm	140	52	155	122
Grit	30mm	Grit-30mm	140	52	148	118
Grit	30mm	Grit-30mm	140	52	156	122
Grit	30mm	Grit-30mm	140	52	150	127
Grit	30mm	Grit-30mm	140	52	150	127
Grit	30mm	Grit-30mm	140	52	165	118
Grit	30mm	Grit-30mm	140	52	163	131
Grit	60mm	Grit-60mm	320	137	327	242
Grit	60mm	Grit-60mm	320	137	316	236
Grit	60mm	Grit-60mm	320	137	338	236
Grit	60mm	Grit-60mm	320	137	326	231
Grit	60mm	Grit-60mm	320	137	332	237
Grit	60mm	Grit-60mm	320	137	344	236
Grit	60mm	Grit-60mm	320	137	334	234
Grit	60mm	Grit-60mm	320	137	337	234
Grit	60mm	Grit-60mm	320	137	340	239
Grit	60mm	Grit-60mm	320	137	330	235
Sand	30mm	Sand-30mm	140	187	257	231
Sand	30mm	Sand-30mm	140	187	259	233
Sand	30mm	Sand-30mm	140	187	259	232
Sand	30mm	Sand-30mm	140	187	254	233
Sand	30mm	Sand-30mm	140	187	267	229
Sand	30mm	Sand-30mm	140	187	260	236
Sand	30mm	Sand-30mm	140	187	257	233
Sand	30mm	Sand-30mm	140	187	263	230
Sand	30mm	Sand-30mm	140	187	260	234
Sand	30mm	Sand-30mm	140	187	257	236
Sand	60mm	Sand-60mm	320	447	590	538
Sand	60mm	Sand-60mm	320	447	580	533
Sand	60mm	Sand-60mm	320	447	582	519
Sand	60mm	Sand-60mm	320	447	592	543
Sand	60mm	Sand-60mm	320	447	584	530
Sand	60mm	Sand-60mm	320	447	586	531
Sand	60mm	Sand-60mm	320	447	580	536
Sand	60mm	Sand-60mm	320	447	577	513
Sand	60mm	Sand-60mm	320	447	594	547
